# Supplementary material for: Cryo-electron tomography of NLRP3-activated ASC complexes reveals organelle co-localization
Source: Nat Commun. 2023 Nov 9;14:7246. doi: 10.1038/s41467-023-43180-8 (PMC10636019; doi:10.1038/s41467-023-43180-8)
Supplement: Supplementary file 9 — Source Data [file 41467_2023_43180_MOESM9_ESM.xlsx]

## Sheet: Fig. 2C
	Profile 1			Profile 2			Profile 3			Profile 4			Profile 5			Profile 6			Profile 7			Profile 8			Profile 9			Profile 10			Profile 11			Profile 12			Profile 13
Cross-section coordinate (pixel number)	Cryo-ET map density	Recentered cross section coordinates	Rescaled cryo-ET map density	Cryo-ET map density	Recentered cross section coordinates	Rescaled cryo-ET map density	Cryo-ET map density	Recentered cross section coordinates	Rescaled cryo-ET map density	Cryo-ET map density	Recentered cross section coordinates	Rescaled cryo-ET map density	Cryo-ET map density	Recentered cross section coordinates	Rescaled cryo-ET map density	Cryo-ET map density	Recentered cross section coordinates	Rescaled cryo-ET map density	Cryo-ET map density	Recentered cross section coordinates	Rescaled cryo-ET map density	Cryo-ET map density	Recentered cross section coordinates	Rescaled cryo-ET map density	Cryo-ET map density	Recentered cross section coordinates	Rescaled cryo-ET map density	Cryo-ET map density	Recentered cross section coordinates	Rescaled cryo-ET map density	Cryo-ET map density	Recentered cross section coordinates	Rescaled cryo-ET map density	Cryo-ET map density	Recentered cross section coordinates	Rescaled cryo-ET map density	Cryo-ET map density	Recentered cross section coordinates	Rescaled cryo-ET map density
1	2.1776	-14.085	1.3224	1.83776	-12.3489	1.66224	1.28724	-13.913	2.21276	2.42653	-15.813	1.07347	2.30012	-15.92	1.19988	1.58691	-14.6255	1.91309	1.8765	-14.893	1.6235	1.95267	-15.501	1.54733	1.89167	-13.2972	1.60833	1.96576	-14.2655	1.53424	2.84526	-14.7385	0.65474	1.53502	-14.725	1.96498	1.92935	-15.2015	1.57065
2	2.1616	-13.085	1.3384	2.11032	-11.3489	1.38968	1.39493	-12.913	2.10507	2.05793	-14.813	1.44207	2.11016	-14.92	1.38984	1.2377	-13.6255	2.2623	1.72936	-13.893	1.77064	2.00724	-14.501	1.49276	2.022	-12.2972	1.478	1.76489	-13.2655	1.73511	2.41203	-13.7385	1.08797	2.0394	-13.725	1.4606	1.86223	-14.2015	1.63777
3	2.24486	-12.085	1.25514	2.21808	-10.3489	1.28192	1.75108	-11.913	1.74892	1.535	-13.813	1.965	2.00915	-13.92	1.49085	1.16911	-12.6255	2.33089	1.63152	-12.893	1.86848	2.09032	-13.501	1.40968	2.15704	-11.2972	1.34296	1.53771	-12.2655	1.96229	2.06893	-12.7385	1.43107	2.49372	-12.725	1.00628	1.90684	-13.2015	1.59316
4	2.40859	-11.085	1.09141	2.13804	-9.3489	1.36196	2.16706	-10.913	1.33294	1.15143	-12.813	2.34857	1.94185	-12.92	1.55815	1.36915	-11.6255	2.13085	1.54551	-11.893	1.95449	2.13826	-12.501	1.36174	2.1224	-10.2972	1.3776	1.52168	-11.2655	1.97832	1.66379	-11.7385	1.83621	2.66824	-11.725	0.83176	1.89241	-12.2015	1.60759
5	2.58536	-10.085	0.91464	1.9432	-8.3489	1.5568	2.64238	-9.913	0.85762	1.04015	-11.813	2.45985	1.97049	-11.92	1.52951	1.68081	-10.6255	1.81919	1.55617	-10.893	1.94383	2.1308	-11.501	1.3692	1.95774	-9.29715	1.54226	1.62615	-10.2655	1.87385	1.67997	-10.7385	1.82003	2.55397	-10.725	0.94603	2.05771	-11.2015	1.44229
6	2.80142	-9.085	0.69858	1.74741	-7.3489	1.75259	2.91529	-8.913	0.58471	1.37651	-10.813	2.12349	2.06226	-10.92	1.43774	1.94798	-9.6255	1.55202	1.77476	-9.893	1.72524	2.12482	-10.501	1.37518	1.7479	-8.29715	1.7521	1.78001	-9.2655	1.71999	1.85259	-9.7385	1.64741	2.2516	-9.725	1.2484	2.12229	-10.2015	1.37771
7	2.82071	-8.085	0.67929	1.48954	-6.3489	2.01046	2.89365	-7.913	0.60635	2.03717	-9.813	1.46283	2.20709	-9.92	1.29291	1.99473	-8.6255	1.50527	2.05689	-8.893	1.44311	2.03904	-9.501	1.46096	1.50759	-7.29715	1.99241	1.94422	-8.2655	1.55578	2.21968	-8.7385	1.28032	1.93342	-8.725	1.56658	1.99353	-9.2015	1.50647
8	2.45773	-7.085	1.04227	1.3201	-5.3489	2.1799	2.56874	-6.913	0.93126	2.6683	-8.813	0.8317	2.34042	-8.92	1.15958	1.87447	-7.6255	1.62553	2.25795	-7.893	1.24205	1.87312	-8.501	1.62688	1.25047	-6.29715	2.24953	1.88297	-7.2655	1.61703	2.26577	-7.7385	1.23423	1.66097	-7.725	1.83903	1.79063	-8.2015	1.70937
9	1.91757	-6.085	1.58243	1.24764	-4.3489	2.25236	1.96058	-5.913	1.53942	2.88394	-7.813	0.61606	2.41396	-7.92	1.08604	1.67277	-6.6255	1.82723	2.27098	-6.893	1.22902	1.71931	-7.501	1.78069	1.15223	-5.29715	2.34777	1.58382	-6.2655	1.91618	2.06801	-6.7385	1.43199	1.56776	-6.725	1.93224	1.45345	-7.2015	2.04655
10	1.37828	-5.085	2.12172	1.31842	-3.3489	2.18158	1.45202	-4.913	2.04798	2.69162	-6.813	0.80838	2.29715	-6.92	1.20285	1.46444	-5.6255	2.03556	2.05201	-5.893	1.44799	1.49777	-6.501	2.00223	1.1197	-4.29715	2.3803	1.17498	-5.2655	2.32502	1.78323	-5.7385	1.71677	1.55095	-5.725	1.94905	1.18527	-6.2015	2.31473
11	1.14815	-4.085	2.35185	1.62844	-2.3489	1.87156	1.25638	-3.913	2.24362	2.13385	-5.813	1.36615	1.94078	-5.92	1.55922	1.30102	-4.6255	2.19898	1.7681	-4.893	1.7319	1.35688	-5.501	2.14312	1.37976	-3.29715	2.12024	0.92364	-4.2655	2.57636	1.42277	-4.7385	2.07723	1.43765	-4.725	2.06235	0.87427	-5.2015	2.62573
12	1.41674	-3.085	2.08326	2.09676	-1.3489	1.40324	1.49705	-2.913	2.00295	1.48141	-4.813	2.01859	1.51653	-4.92	1.98347	1.34259	-3.6255	2.15741	1.56628	-3.893	1.93372	1.27636	-4.501	2.22364	1.80939	-2.29715	1.69061	1.07136	-3.2655	2.42864	1.46681	-3.7385	2.03319	1.42522	-3.725	2.07478	0.81681	-4.2015	2.68319
13	2.05767	-2.085	1.44233	2.51993	-0.3489	0.98007	1.98589	-1.913	1.51411	1.22038	-3.813	2.27962	1.31311	-3.92	2.18689	1.64475	-2.6255	1.85525	1.62131	-2.893	1.87869	1.49903	-3.501	2.00097	2.22782	-1.29715	1.27218	1.70779	-2.2655	1.79221	1.8381	-2.7385	1.6619	1.65847	-2.725	1.84153	1.18875	-3.2015	2.31125
14	2.62805	-1.085	0.87195	2.60754	0.6511	0.89246	2.53798	-0.913	0.96202	1.48997	-2.813	2.01003	1.47561	-2.92	2.02439	2.00567	-1.6255	1.49433	1.90212	-1.893	1.59788	1.85288	-2.501	1.64712	2.61818	-0.29715	0.88182	2.55699	-1.2655	0.94301	2.25391	-1.7385	1.24609	2.12185	-1.725	1.37815	1.84293	-2.2015	1.65707
15	2.76074	-0.085	0.73926	2.32532	1.6511	1.17468	2.61288	0.087	0.88712	1.95762	-1.813	1.54238	1.83152	-1.92	1.66848	2.4209	-0.6255	1.0791	2.19167	-0.893	1.30833	2.38244	-1.501	1.11756	2.59403	0.70285	0.90597	2.99921	-0.2655	0.50079	2.5855	-0.7385	0.9145	2.6266	-0.725	0.8734	2.64685	-1.2015	0.85315
16	2.60027	0.915	0.89973	1.8056	2.6511	1.6944	2.25482	1.087	1.24518	2.40961	-0.813	1.09039	2.12546	-0.92	1.37454	2.63052	0.3745	0.86948	2.28811	0.107	1.21189	2.88517	-0.501	0.61483	2.3141	1.70285	1.1859	2.8892	0.7345	0.6108	2.59732	0.2615	0.90268	2.82185	0.275	0.67815	3.11925	-0.2015	0.38075
17	2.07854	1.915	1.42146	1.2223	3.6511	2.2777	1.84611	2.087	1.65389	2.42793	0.187	1.07207	2.21501	0.08	1.28499	2.45802	1.3745	1.04198	2.16864	1.107	1.33136	2.86377	0.499	0.63623	1.75807	2.70285	1.74193	2.25704	1.7345	1.24296	2.17859	1.2615	1.32141	2.65567	1.275	0.84433	3.09429	0.7985	0.40571
18	1.57125	2.915	1.92875	1.09027	4.6511	2.40973	1.43912	3.087	2.06088	2.01948	1.187	1.48052	2.02581	1.08	1.47419	2.01114	2.3745	1.48886	1.89085	2.107	1.60915	2.49444	1.499	1.00556	1.27368	3.70285	2.22632	1.37679	2.7345	2.12321	1.7527	2.2615	1.7473	2.16944	2.275	1.33056	2.45803	1.7985	1.04197
19	1.3576	3.915	2.1424	1.42396	5.6511	2.07604	1.37689	4.087	2.12311	1.54469	2.187	1.95531	1.698	2.08	1.802	1.62197	3.3745	1.87803	1.70964	3.107	1.79036	1.9741	2.499	1.5259	1.11161	4.70285	2.38839	0.77925	3.7345	2.72075	1.36631	3.2615	2.13369	1.61669	3.275	1.88331	1.57036	2.7985	1.92964
20	1.54606	4.915	1.95394	1.92415	6.6511	1.57585	1.72607	5.087	1.77393	1.24316	3.187	2.25684	1.38016	3.08	2.11984	1.54618	4.3745	1.95382	1.74013	4.107	1.75987	1.52505	3.499	1.97495	1.25389	5.70285	2.24611	0.82763	4.7345	2.67237	1.19992	4.2615	2.30008	1.25403	4.275	2.24597	0.8425	3.7985	2.6575
21	1.9393	5.915	1.5607	2.36039	7.6511	1.13961	2.04083	6.087	1.45917	1.36624	4.187	2.13376	1.30386	4.08	2.19614	1.69626	5.3745	1.80374	1.96352	5.107	1.53648	1.42748	4.499	2.07252	1.49515	6.70285	2.00485	1.30747	5.7345	2.19253	1.42423	5.2615	2.07577	1.16324	5.275	2.33676	0.62559	4.7985	2.87441
22	2.22314	6.915	1.27686	2.63331	8.6511	0.86669	2.15995	7.087	1.34005	1.76269	5.187	1.73731	1.52607	5.08	1.97393	2.03834	6.3745	1.46166	2.1953	6.107	1.3047	1.48385	5.499	2.01615	1.8156	7.70285	1.6844	1.93343	6.7345	1.56657	1.75622	6.2615	1.74378	1.50194	6.275	1.99806	1.00331	5.7985	2.49669
23	2.3664	7.915	1.1336	2.55325	9.6511	0.94675	2.01629	8.087	1.48371	2.06556	6.187	1.43444	2.01697	6.08	1.48303	2.27422	7.3745	1.22578	2.27592	7.107	1.22408	1.64842	6.499	1.85158	2.10645	8.70285	1.39355	2.30284	7.7345	1.19716	2.0283	7.2615	1.4717	1.93589	7.275	1.56411	1.46078	6.7985	2.03922
24	2.20154	8.915	1.29846	2.29359	10.6511	1.20641	1.81191	9.087	1.68809	2.09199	7.187	1.40801	2.5747	7.08	0.9253	2.40986	8.3745	1.09014	2.24648	8.107	1.25352	1.86313	7.499	1.63687	2.21904	9.70285	1.28096	2.36144	8.7345	1.13856	2.20999	8.2615	1.29001	2.06791	8.275	1.43209	2.0933	7.7985	1.4067
25	1.89857	9.915	1.60143	2.00254	11.6511	1.49746	1.5022	10.087	1.9978	1.91223	8.187	1.58777	2.95647	8.08	0.54353	2.38221	9.3745	1.11779	2.1716	9.107	1.3284	2.01245	8.499	1.48755	2.20523	10.7028	1.29477	2.11098	9.7345	1.38902	2.44163	9.2615	1.05837	2.01909	9.275	1.48091	2.39997	8.7985	1.10003
26	1.60899	10.915	1.89101	1.81943	12.6511	1.68057	1.41676	11.087	2.08324	1.65406	9.187	1.84594	3.08148	9.08	0.41852	2.20607	10.3745	1.29393	2.13501	10.107	1.36499	2.07261	9.499	1.42739	2.05399	11.7028	1.44601	1.86325	10.7345	1.63675	2.5749	10.2615	0.9251	1.84767	10.275	1.65233	2.48813	9.7985	1.01187
27	1.50682	11.915	1.99318	1.80918	13.6511	1.69082	1.36228	12.087	2.13772	1.51882	10.187	1.98118	2.87563	10.08	0.62437	2.1449	11.3745	1.3551	2.09602	11.107	1.40398	2.15528	10.499	1.34472	1.89454	12.7028	1.60546	1.66613	11.7345	1.83387	2.52281	11.2615	0.97719	1.69631	11.275	1.80369	2.33434	10.7985	1.16566
28	1.5976	12.915	1.9024	1.88582	14.6511	1.61418	1.48268	13.087	2.01732	1.62081	11.187	1.87919	2.34578	11.08	1.15422	2.15912	12.3745	1.34088	1.99554	12.107	1.50446	2.10583	11.499	1.39417	1.67868	13.7028	1.82132	1.69369	12.7345	1.80631	2.25504	12.2615	1.24496	1.69125	12.275	1.80875	2.19069	11.7985	1.30931
29	1.78484	13.915	1.71516	2.09855	15.6511	1.40145	1.67267	14.087	1.82733	1.89836	12.187	1.60164	1.58622	12.08	1.91378	2.18812	13.3745	1.31188	1.85582	13.107	1.64418	1.86801	12.499	1.63199	1.58005	14.7028	1.91995	1.76334	13.7345	1.73666	1.81962	13.2615	1.68038	1.7915	13.275	1.7085	2.05203	12.7985	1.44797
30	1.87871	14.915	1.62129	2.17829	16.6511	1.32171	1.75608	15.087	1.74392	2.19684	13.187	1.30316	0.91674	13.08	2.58326	2.2036	14.3745	1.2964	1.70781	14.107	1.79219	1.65606	13.499	1.84394	1.71186	15.7028	1.78814	1.79743	14.7345	1.70257	1.50217	14.2615	1.99783	1.96958	14.275	1.53042	1.8418	13.7985	1.6582
Min1 cross-section coordinate	10.886			8.7348			10.973			13.174			13.176			11.078			12.273			11.443			9.1933			10.786			11.323			10.662			11.262
Max cross-section coordinate	15.073			13.664			14.878			16.619			16.911			15.964			16.066			16.578			14.465			15.299			15.492			16.046			16.344
Min2 cross-section coordinate	19.284			17.963			18.853			20.452			20.664			20.173			19.513			21.559			19.401			19.745			20.154			20.788			21.141
(Min1+Min2)/2	15.085			13.3489			14.913			16.813			16.92			15.6255			15.893			16.501			14.2972			15.2655			15.7385			15.725			16.2015

## Sheet: Fig. 2G
	time (s)	FRAP	Background	Control
Cell_01	0	25655.7	332.623	732.649
	2.884	23883.7	323.854	712.484
	5.769	24621	323.035	654.18
	8.653	2014.64	339.623	677.354
	11.538	2119.78	308.965	617.94
	14.422	2268.87	335.402	649.63
	17.306	2298.47	337.098	642.981
	20.191	2555.94	335.567	633.791
	23.075	2595.93	309.57	669.332
	25.96	2577.93	324.687	611.183
	28.844	2771.88	312.386	613.029
	31.729	2814.52	318.317	615.807
	34.613	2777.24	323.576	696.737
	37.497	3001.61	328.535	676.418
	40.382	3032.68	319.76	644.567
	43.266	3122.59	325.785	716.396
	46.151	3313	326.317	622.848
	49.035	3112.74	330.956	630.589
	51.919	3093.09	318.851	702.627
	54.804	3361.99	319.99	612.671
	57.688	3431.29	343.674	647.196
	60.573	3262.87	318.952	640.896
	63.457	3368.28	339.142	653.772
	66.341	3329.63	318.706	587.24
	69.226	3390.28	335.294	656.902
	72.11	3678.68	312.092	632.079
	74.995	3378.49	320.997	664.731
	77.879	3620.08	332.202	636.791
	80.764	3593.19	351.845	613.968
	83.648	3677.58	338.392	645.937
	86.532	3464.38	323.908	651.627
	89.417	3557.87	331.266	614.361
	92.301	3513.53	333.168	630.642
	95.186	3369.46	333.532	655.984
	98.07	3645.58	315.481	657.978
	100.954	3599.09	316.171	648.585
	103.839	3418.71	324.728	647.054
	106.723	3553.4	322.636	701.399
	109.608	3772.09	326.608	651.013
	112.492	3838.19	329.848	679.452
	115.377	4015.73	306.769	662.231
	118.261	3813.95	325.06	672.013
	121.145	3769.89	320.807	617.351
	124.03	3468.59	343.187	584.098
	126.914	3474.25	329.054	733.285
	129.799	3871	342.791	642.595
	132.683	3825.6	343.085	680.858
	135.567	3838.46	343.601	636.522
	138.452	3728.22	325.902	664.367
	141.336	3717.29	323.418	645.604
	144.221	4025.9	321.244	633.452
	147.105	3962.5	329.978	632.063
	149.989	4011.01	334.99	589.247
	152.874	3965.21	327.332	650.244
	155.758	3919.46	338.658	707.51
	158.643	3765.41	329.187	643.702
	161.527	3984.23	326.234	635.142
	164.412	3842.14	322.823	637.168
	167.296	4060.55	328.168	657.079
	170.18	3836.75	326.402	627.715
Cell_02	0	33634.4	302.063	393.06
	2.896	33906.7	294.987	426.51
	5.791	33733	309.253	407.674
	8.687	1809.93	301.63	353.294
	11.583	1763.92	298.82	359.845
	14.478	2048.33	304.74	381.611
	17.374	2105.41	313.864	377.329
	20.27	2180.44	305.351	382.804
	23.166	2188.7	302.74	383.696
	26.061	2331.95	304.813	362.718
	28.957	2350.93	308.706	396.76
	31.853	2556.92	299.212	386.051
	34.748	2380.95	313.282	370.623
	37.644	2623.13	304.117	392.693
	40.54	2636.66	301.994	386.971
	43.435	2745.45	301.392	385.456
	46.331	2568.55	305.677	408.712
	49.227	2650.7	306.212	391.446
	52.123	2604.42	305.405	399.519
	55.018	2774.83	304.127	405.187
	57.914	2907.11	303.307	388.801
	60.81	2895.12	312.791	407.471
	63.705	2748.56	307.076	439.576
	66.601	2674.22	302.924	388.279
	69.497	2661.27	307.475	404.24
	72.392	2670.28	318.165	389.68
	75.288	2817.92	311.146	402.94
	78.184	2785.83	305.671	381.801
	81.08	3070.68	301.886	404.721
	83.975	3059.63	305.702	390.237
	86.871	3194.57	304.779	379.43
	89.767	3190.33	301.956	381.798
	92.662	3000.23	301.949	390.696
	95.558	3054.21	306.475	385.804
	98.454	3091.69	299.905	362.601
	101.349	3102.5	301.342	452.035
	104.245	2966.91	303.123	416.117
	107.141	3063.19	304.427	415.12
	110.037	3120.66	300.668	419.177
	112.932	3074.09	301.063	362.601
	115.828	3141.92	301.658	406.174
	118.724	3284.16	308.016	410.842
	121.619	3313.1	302.665	427.022
	124.515	3376.12	305.87	395.095
	127.411	3307.97	303.019	400.459
	130.306	3184.7	305.82	387.642
	133.202	3329.43	305.652	401.696
	136.098	3206.65	316.93	372.339
	138.994	3315.57	298.93	408.924
	141.889	3234.97	309.364	397.048
	144.785	3360.79	298.937	401.019
	147.681	3393.12	317.13	391.063
	150.576	3313.56	307.579	377.62
	153.472	3260.9	303.433	382.725
	156.368	3276.23	303.987	406.984
	159.263	3318.78	305.665	376.389
	162.159	3429.4	303.168	429.927
	165.055	3389.59	304.291	369.298
	167.951	3575.96	302.915	370.12
	170.846	3526.36	306.984	395.683
Cell_03	0	31565	310.598	652.899
	2.941	30583.2	304.74	647.75
	5.883	30806.2	301.671	609.987
	8.824	1832.47	299.886	592.269
	11.765	1838.07	305.513	603.174
	14.707	1919.2	307.174	624.225
	17.648	1937.86	303.978	572.902
	20.589	2045.65	302.073	586.19
	23.531	2239.75	304.301	596.405
	26.472	2306.91	300.807	598.285
	29.413	2436.75	309.548	649.798
	32.355	2485.24	300.582	555.734
	35.296	2395.01	300.886	597.402
	38.238	2488.66	309.133	642.896
	41.179	2553.51	303.158	629.709
	44.12	2689.01	308.108	675.218
	47.062	2603.75	305.807	564.699
	50.003	2607.39	301.867	629.433
	52.944	2635.05	301.003	640.051
	55.886	2910.97	299.699	603.298
	58.827	2887.96	306.177	616.839
	61.768	2747.76	308.209	603.968
	64.71	2706.12	314.424	626.494
	67.651	2851.26	310.994	637.149
	70.592	2904.59	309.69	594.902
	73.534	2831.09	303.405	641.854
	76.475	2964.54	301.003	625.728
	79.416	3009.06	304.604	646.522
	82.358	3036.64	304.035	643.548
	85.299	3039.32	305.041	567.81
	88.24	3052.73	305.772	630.427
	91.182	3057.09	306.389	633.49
	94.123	3020.3	303.918	643.535
	97.064	3082.83	299.889	681.402
	100.006	3169.47	305.604	635.465
	102.947	3102.21	305.794	664.339
	105.889	3210.5	305.721	636.237
	108.83	3051.31	311.206	547.475
	111.771	3176.53	304.582	614.358
	114.713	3278.83	310.706	635.443
	117.654	3252.83	310.237	581.706
	120.595	3240.53	308.415	610.535
	123.537	3095.57	312.389	626.522
	126.478	3125.55	308.775	604.25
	129.419	3362.72	304.794	614.041
	132.361	3183.77	309.763	601.858
	135.302	3182.74	313.104	619.984
	138.243	3373.58	310.073	587.937
	141.185	3185.6	304.054	620.649
	144.126	3444.66	308.468	598.386
	147.067	3394.49	300.127	613.136
	150.009	3352.96	314.38	608.608
	152.95	3363.56	306.889	602.823
	155.891	3431.79	309.37	613.873
	158.833	3407.86	302.31	601.981
	161.774	3290.28	307.775	612.579
	164.715	3243.19	308.807	662.446
	167.657	3295.22	300.364	627.554
Cell_04	0	14227.4	315.01	381.196
	2.769	13866.1	312.975	390.51
	5.539	12732.8	311.804	392.427
	8.308	1780.73	308.927	376.411
	11.077	1826.88	303.26	339.098
	13.847	1633.37	310.465	357.959
	16.616	1608.06	316.88	356.212
	19.385	1792.44	318.709	372.465
	22.155	1923.43	306.946	368.31
	24.924	2053.01	313.595	357.661
	27.693	2117.91	305.136	356.301
	30.463	2211.89	312.399	353.187
	33.232	2235.2	309.832	364.234
	36.001	2243.39	309.025	349.263
	38.771	2307.82	312.75	343.139
	41.54	2299.18	313.994	341.364
	44.309	2218.81	305.373	369.987
	47.079	2438.81	313.712	365.133
	49.848	2479.27	306.952	373.421
	52.617	2454.28	309.779	346.908
	55.387	2545.1	305.854	357.377
	58.156	2428.01	304.063	359.114
	60.926	2480.93	315.693	366.892
	63.695	2509.67	302.854	341.168
	66.464	2548.74	304.962	372.918
	69.234	2615.59	314.411	374.301
	72.003	2542.55	308.772	378.038
	74.772	2760.32	304.924	378.642
	77.542	2646.87	308.307	366.085
	80.311	2708.45	308.013	381.579
	83.08	2498.7	310.902	356.794
	85.85	2510.3	309.959	353.677
	88.619	2814.69	304.68	395.516
	91.388	3028.76	311.048	376.525
	94.158	2833.15	303.696	384.377
	96.927	2774.61	314.433	360.858
	99.696	2787.68	309.43	356.598
	102.466	2619.64	314.389	347.449
	105.235	2598.79	304.788	367.911
	108.004	2717.61	295.829	380.209
	110.774	2753.78	316.443	366.734
	113.543	2684.49	307.525	384.317
	116.312	2724.41	310.342	354.142
	119.082	2748.16	310.541	368.399
	121.851	2778.66	306.063	373.326
	124.62	2717.77	313.253	378.62
	127.39	2855.69	313.202	357.756
	130.159	2625.02	312.87	385.291
	132.928	2790.37	318.633	357.769
	135.698	2661.44	318.263	375.918
	138.467	2439.32	309.361	373.975
	141.236	2511.17	312.712	368.902
	144.006	2853.4	331.155	384.918
	146.775	2720.25	309.092	369.373
	149.544	2751.58	323.892	358.563
	152.314	2682.47	312.585	354.415
	155.083	2608.39	318.054	374.361
	157.852	2606.47	302.782	383.282
	160.622	2693.4	326.579	372.674
	163.391	2670.05	310.798	376.373
	166.16	2728.13	311.636	362.902
	168.93	2725.09	325.456	369.01
Cell_05	0	20357.2	317.354	502.253
	2.735	20410.1	315.209	519.817
	5.47	13903.7	323.307	540.418
	8.204	1980.51	314.756	585.142
	10.939	1952.75	313.433	547.117
	13.674	2278.81	313.43	478.744
	16.409	2269.21	307.016	527.237
	19.143	2337.77	314.415	547.487
	21.878	2247.57	299.082	511.339
	24.613	2405.39	310.187	552.842
	27.348	2810.65	304.158	551.541
	30.082	3011.98	313.01	543.202
	32.817	3232.1	312.712	514
	35.552	3219.97	320.661	489.557
	38.287	3070.15	315.943	539.832
	41.021	3264.28	316.418	468.067
	43.756	3389.96	308.933	526.019
	46.491	3393.33	311.962	525.196
	49.226	3540.47	318.006	484.842
	51.961	3552.56	314.687	495.782
	54.695	3334.48	316.712	511.813
	57.43	3785.18	312.032	499.063
	60.165	3482.86	310.288	511.114
	62.9	3826.67	312.057	517.326
	65.634	3739.6	301.165	471.104
	68.369	3736.21	310.402	446.386
	71.104	3846.09	302.478	485.82
	73.839	3984.85	310.057	474.199
	76.573	4063.43	307.975	458.253
	79.308	3958.51	325.674	440.307
	82.043	3789.83	314.304	486.548
	84.778	3787.24	329.019	464.085
	87.512	4010.52	314.146	476.108
	90.247	4092.5	313.665	446.421
	92.982	4048.91	317.24	522.873
	95.717	3905.45	301.123	488.592
	98.451	4221.09	314.927	487.63
	101.186	4146.25	318.541	478.326
	103.921	3932.51	309.598	456.437
	106.656	4048.15	305.753	522.25
	109.391	4078.67	314.554	494.794
	112.125	4137.9	320.639	495.962
	114.86	4192.14	311.779	451.475
	117.595	4294.67	316.965	516.12
	120.33	4187.88	319.089	524.655
	123.064	4274.01	315.57	491.57
	125.799	4150.76	307.589	495.468
	128.534	4297.77	315.725	509.899
	131.269	4052.55	315.674	447.557
	134.003	4194.24	331.142	510.541
	136.738	4256.41	313.456	512.971
	139.473	4090.75	330.209	499.418
	142.208	4183.86	324.516	502.006
	144.942	4377.26	314.301	496.348
	147.677	4386.69	327.883	466.601
	150.412	4353.77	310.791	473.671
	153.147	4443.39	319.067	519.807
	155.882	4360.92	319.471	548.696
	158.616	4284.99	317.307	536.921
	161.351	4353.28	319.554	514.225
	164.086	4467.55	314.589	523.731
	166.821	4408.7	315.183	496.798
	169.555	4504.39	326.342	532.304
Cell_06	0	35846.9	311.313	621.165
	2.732	36010.6	307.548	584.557
	5.464	35007.1	299.193	598.877
	8.197	2717.33	304.655	525.94
	10.929	2905.13	299.449	551.038
	13.661	3097.25	301.652	535.427
	16.393	3467.79	306.952	620.196
	19.125	3568.58	305.231	559.503
	21.857	3622.41	309.883	579.019
	24.59	3791.7	302.38	563.63
	27.322	3766.06	301.396	551.396
	30.054	3841.04	307.092	579.24
	32.786	3910.81	296.975	569.212
	35.518	4176.25	302.551	534.396
	38.25	4272.45	298.585	553.794
	40.983	4216.72	306.389	578.959
	43.715	4480.51	299.63	504.56
	46.447	4348.05	305.468	542.373
	49.179	4702.44	299.592	525.779
	51.911	4909.19	300.848	600.035
	54.643	4717.74	299.516	567.554
	57.376	4638.82	302.892	550.117
	60.108	4710.77	300.032	525.095
	62.84	4874.24	305.529	618.604
	65.572	4765.84	304.76	585.731
	68.304	4894.63	302.411	543.108
	71.036	4984.27	294.905	547.933
	73.769	5095.57	304.51	575.753
	76.501	4980.91	302.68	570.256
	79.233	5057.5	300.142	553.712
	81.965	5160.76	298.949	557.114
	84.697	5103.25	305.927	573.965
	87.429	5304.75	307.358	565.567
	90.162	5206.24	301.671	531.221
	92.894	5329.37	308.358	564.658
	95.626	5161.39	301.456	576.734
	98.358	5224.97	303.449	575.62
	101.09	5342.04	300.256	551.142
	103.822	5158.4	297.544	556.728
	106.555	5221.21	304.038	594.228
	109.287	5221.91	317.548	572.785
	112.019	5422.57	304.228	581.348
	114.751	5438.98	303.915	560.779
	117.483	5624.22	308.794	546.668
	120.215	5382.39	301.57	631.826
	122.948	5470.45	303.883	585.149
	125.68	5482.33	304.918	602.108
	128.412	5605.11	310.889	604.326
	131.144	5431.48	315.361	590.57
	133.876	5514.62	303.911	597.646
	136.608	5557.01	306.608	534.779
	139.341	5596.98	310.111	564.683
	142.073	5642.09	306.342	577.275
	144.805	5565.33	310.298	585.832
	147.537	5779.81	301.326	616.817
	150.269	5563.39	305.013	574.351
	153.001	5860.62	307.807	616.408
	155.734	5687.11	311.933	598.117
	158.466	5652.79	308.905	601.636
	161.198	5755.87	308.424	580.101
	163.93	5765.35	311.329	602.256
	166.662	5736.63	306.532	568.003
	169.394	5675.05	305.01	558.623
Cell_07	0	30049.6	316.519	671.753
	2.722	29340.2	320.104	598.354
	5.445	28983.5	318.32	623.994
	8.167	2096.41	324.921	566.193
	10.89	2172.8	319.433	528.313
	13.612	2251.74	327.693	605.446
	16.335	2378.28	325.899	541.737
	19.057	2549.82	319.965	615.351
	21.78	2643.57	326.845	539.161
	24.502	2802.28	303.721	593.481
	27.225	2828.01	332.225	563.924
	29.947	2814.83	306.652	617.896
	32.669	2988.68	313.661	562.712
	35.392	2890.27	315.753	625.661
	38.114	3131.26	308.924	606.019
	40.837	3106.91	306.202	596.285
	43.559	3261.29	308.943	636.839
	46.282	3402.45	304.301	595.721
	49.004	3400.45	317.794	578.921
	51.727	3421.89	321.471	562.548
	54.449	3657.39	315.085	574.937
	57.172	3423.47	321.57	593.433
	59.894	3726.89	310.418	592.383
	62.616	3788.53	313.006	596.196
	65.339	3824.42	317.756	636.022
	68.061	3840.79	318.329	568.74
	70.784	3734.34	309.402	573.152
	73.506	3704.97	303.38	635.437
	76.229	3694.22	304.693	566.81
	78.951	3512.42	316.108	553.433
	81.674	3949.98	318.199	574.595
	84.396	3800.26	310.886	597.817
	87.119	3921.03	328.75	653.234
	89.841	3770.24	318.775	587.37
	92.563	3935.26	316.12	587.623
	95.286	3899.99	298.671	580.424
	98.008	3914.11	315.253	563.272
	100.731	4116.35	304.301	609.671
	103.453	4249.87	314.313	579.861
	106.176	4067.72	305.854	647.342
	108.898	4104.36	310.405	617.529
	111.621	4148.07	320.971	560.731
	114.343	4112.21	322.108	549.551
	117.066	4079.65	306.282	604.256
	119.788	4162.65	312.237	612.845
	122.51	4190.45	318.817	599.032
	125.233	4199.68	313.202	575.354
	127.955	4259.82	321.234	585.76
	130.678	4095.13	330.535	569.032
	133.4	4122.28	325.183	573.829
	136.123	4140.04	317.01	580.896
	138.845	4129.28	309.43	626.933
	141.568	4106.33	322.848	618.522
	144.29	3985.22	315.361	571.171
	147.013	3952.26	312.525	585.256
	149.735	4131.88	313.873	620.592
	152.457	4150.08	310.813	600.74
	155.18	4113.95	320.187	599.544
	157.902	4174.74	318.127	575.041
	160.625	4060.07	319.452	602.829
	163.347	4385.52	313.522	567.323
	166.07	4177	310.266	599.405
	168.792	4126.11	313.202	586.12
Cell_08	0	27915.6	314.127	361.779
	2.78	27444.9	314.987	351.095
	5.559	26328.7	305.44	367.016
	8.339	1773.19	316.788	341.595
	11.118	1878.05	305.661	329.744
	13.898	1884.97	303.712	324.402
	16.678	2020.43	309.544	343.12
	19.457	2148.2	309.177	331.956
	22.237	2142.16	303.74	338.228
	25.016	2247.97	305.636	352.642
	27.796	2340.84	304.896	338.848
	30.575	2357.43	311.826	330.57
	33.355	2523.73	309.937	344.478
	36.135	2412.48	306.354	328.579
	38.914	2565.92	318.595	317.842
	41.694	2651.85	308.136	349.26
	44.473	2727.9	312.073	348.282
	47.253	2812.48	317.038	324.93
	50.033	2671.71	314.734	357.025
	52.812	2928.7	309.411	349.911
	55.592	2765.11	306.481	342.513
	58.371	2735.1	308.933	337.702
	61.151	2863.87	309.598	342.532
	63.931	2999.48	308.889	346.57
	66.71	2773.13	309.968	339.459
	69.49	3095.75	314.221	330.541
	72.269	2940.15	304.798	330.788
	75.049	2845.04	310.342	347.13
	77.828	3083.53	306.367	337.598
	80.608	3035.01	312.883	348.63
	83.388	2938.17	315.522	350.544
	86.167	3080.75	310.133	336.123
	88.947	3043.7	309.918	321.165
	91.726	3305.25	310.804	328.734
	94.506	3120.93	310.085	346.721
	97.286	3164.42	302.127	330.823
	100.065	3463.03	306.62	338.076
	102.845	3268.92	303.889	353.048
	105.624	3120.23	317.554	333.943
	108.404	3343.95	310.886	329.263
	111.183	3311.38	308.51	345.418
	113.963	3286.33	311.07	334.256
	116.743	3375.1	306.658	343.475
	119.522	3236.72	311.006	347.702
	122.302	3526.23	306.933	330.073
	125.081	3304.47	313.798	322.025
	127.861	3571.68	310.56	341.918
	130.641	3435.73	307.101	334.848
	133.42	3558.17	309.032	325.373
	136.2	3605.72	310.345	344.307
	138.979	3538.01	302.016	340.532
	141.759	3544.65	331.968	339.44
	144.539	3548.95	303.38	329.997
	147.318	3480.93	312.108	336.389
	150.098	3488.41	313.658	359.171
	152.877	3576.96	305.56	333.158
	155.657	3468.25	313.24	349.861
	158.436	3367.92	313.31	342.31
	161.216	3417.74	315.75	333.962
	163.996	3488.38	310.471	340.911
	166.775	3530.96	318.449	323.367
	169.555	3426.53	319.424	329.487

## Sheet: Fig. 3A
WT FLICA_fluorescence
t = 0	0.00453705	0.0015948	0.00272454	0.00645428	0.00942317	0.00638512	0.013323	0.00826389	0.000995618	0.00411442	0.000480403
t = speck	0.0108192	0.00527939	0.00668968	0.00804202	0.0162866	0.0103122	0.0381054	0.0101293	0.00495781	0.0102205	0.000937799
WT BODIPY-TR-cer_fluorescence
t = 0	0.00943091	0.00408036	0.00238259	0.00547183	0.0239068	0.00695507	0.00924801	0.0049448	0.000881249	0.0057139	0.000698192
t = speck	0.0111625	0.00628457	0.00744015	0.00926498	0.0250682	0.00745928	0.0238035	0.0111252	0.00343985	0.00640676	0.00142135
ASC-mCerulean BODIPY-TR-cer_fluorescence
t = 0	0.0690078	0.0846894	0.0114367	0.0382043	0.0530572	0.0246918	0.0260902	0.0467163	0.0180538	0.0145695	0.00764846	0.0345462
t = speck	0.135902	0.116371	0.0501486	0.219102	0.0908134	0.0316583	0.0492357	0.055321	0.0373084	0.0255586	0.0185582	0.0322159
ASC-mCerulean mCerulean_fluorescence
t = 0	0.090595	0.0895745	0.0105769	0.0432777	0.0450418	0.0227129	0.0215392	0.0373474	0.0142693	0.0219029	0.0088001	0.0252671
t = speck	0.141554	0.167777	0.058125	0.377608	0.436788	0.0593934	0.271201	0.312229	0.0752884	0.175106	0.101898	0.252834

## Sheet: Fig. 4C1
Crista Apex angle (one data column per tomogram)
Control	Control	Control	Control	30 min nigericin	30 min nigericin	1 h nigericin	1 h nigericin
3	6	13	14	1	7	1	7
71.103	84.005	68.199	90.626	98.025	101.714	98.81	62.363
69.112	86.973	69.786	86.312	88.423	100.231	123.69	65.83
91.174	49.673	101.095	95.966	77.471	65.011	93.511	75.402
112.989	98.973	92.67	71.862	68.049	103.548	104.346	53.349
107.733	61.038	72.021	92.256	72.696	65.903	121.013	81.293
84.385	80.11	110.788	106.287	91.769	84.872	94.13	92.206
51.205	78.111	141.449	79.911	64.101	65.414	88.315	97.676
96.34	124.762	104.378	125.12	79.249	108.171	48.299	95.069
116.781	125.55	68.553	119.076	83.551	95.414	111.251	78.088
57.165	53.714	68.552	92.837	69.053	91.824	65.214	74.157
116.28	96.282	69.643	56.973	88.377	60.362		95.264
109.99	83.991	69.228	52.026	72.897	85.815		115.017
80.713	73.897	89.843	63.837	60.397	69.859		70.361
54.638	115.088	89.341	101.894	88.363	91.736		64.44
75.976	68.023	56.904	113.64	82.255	57.529		86.25
81.158	106.645	111.456	109.144	72.897	51.396		67.583
61.734	112.115	81.474	104.778	60.397	52.559		70.449
114.561	80.181	117.852	95.87	88.363	65.695		61.786
87.975	99.866	83.157	103.853	82.255	69.88		93.958
87.792	128.677	112.709	82.479	96.288	84.319		100.849
57.947	85.745	116.131	79.911	102.039	77.171		105.902
74.59	94.399	73.752	125.12	126.18	106.856		67.564
87.669	117.501	104.008	119.076	98.973	78.588		60.953
86.859	51.246	76.816	92.837	96.508	62.786		41.583
66.586	117.378	50.344	56.973	87.625	54.346		37.476
74.291	79.609	58.97	52.026	94.282	69.809		99.296
126.089	75.197	69.918	63.837	112.641	100.04		95.594
123.284	67.785	104.504	101.894	107.454	83.866		104.753
99.185	94.463	79.283	113.64	113.426	88.176		103.98
114.006	90.512	83.438	109.144	86.392	51.48		111.402
129.102	125.538	74.932	104.778	71.289	87.106		62.77
91.43	138.549	61.855	95.87	88.35	103.612		121.396
104.914	96.97	75.044	103.853	77.276	89.05		104.395
62.47	95.162	99.203	82.479	30.426	73.74		58.833
64.142	105.127	129.53	125.754	79.695	38.117		87.465
109.159	119.968	68.552	83.835	71.25	76.566		119.673
127.577	117.378	91.507	104.634	60.701	80.978		125.588
92.984	79.609	62.962	115.908	68.027	76.224		61.536
98.198	75.197	75.715	105.466	85.919	76.264		82.053
89.501	67.785	105.503	88.62	89.187	50.146		106.995
57.633	94.463	104.47	111.862	100.235	77.772		109.051
101.929	90.512	91.312	57.828	89.098	94.83		75.726
95.194	125.538	125.134	112.029	69.775	79.781		102.487
86.24	138.549	106.952	64.067	78.05	84.172		58.776
86.987	96.97	115.259	75.53	121.675	116.155		60.985
102.565	95.162	70.017	128.706	68.097	65.772		113.169
46.099	105.127	129.85	64.936	69.113	57.503		66.042
46.387	119.968	88.19	82.423	67.73	53.417		70.31
62.464	117.378	118.589	117.764	72.019	93.921		91.386
101.328	79.609	119.884	125.577	61.345	128.541		67.028
63.831	75.197	102.921	71.039	97.741	110.31		93.366
	67.785	108.725	85.04	99.819	67.053		99.644
	94.463	84.454	59.803	96.066	57.663		84.401
	90.512	81.659	120.964		102.995		95.808
	125.538	98.82	98.351		48.054		91.409
	138.549	94.758	92.134		55.924		91.697
	96.97	126.349	106.489		87.089		78.883
	95.162	83.037	84.147		81.042		55.418
	105.127	77.155	63.762		83.937		67.479
	119.968	108.685	122.724		100.573		81.279
	65.251	112.989	129.839		77.559		47.609
	90.999	113.94	65.109		51.678		110.376
	107.724	79.249	97.302		91.343		107.292
	109.494	83.711	107.078		56.524		110.626
	120.648	78.35	78.111		76.256		63.9
	75.964	109.25	111.752		65.019		132.51
	63.435	84.958	92.561		83.091		96.536
	119.934	112.834	97.678		59.436		74.843
	70.331	69.146	110.304		64.25		94.971
	74.022	108.806	109.023		69.284		104.282
	95.054	91.763	80.621		98.746		69.146
	95.411	79.842	103.354		78.951		75.141
	62.196	52.224	125.272		92.576		101.919
	101.849	112.789	96.956		91.709		81.193
	49.352	86.563	128.697		77.082		80.201
	69.723	108.51	59.886		41.597		86.76
	111.65	111.864	92.937		54.631		90.741
	81.533	95.911	100.447		78.567		94.971
	104.274	101.852	59.276		106.35		104.282
	109.627	105.083	109.283		75.614		69.146
	90.999	116.491	85.601		75.475		75.141
	55.109	125.463	83.59		79.013		101.919
	59.797	112.166	53.549		61.937		81.193
	74.385	62.335	107.488		60.068		80.201
		102.653	116.815		87.474		86.76
		109.57	70.532		130.207		90.741
		64.991	83.734		65.171
		74.251	76.234		86.859
		88.112	108.101		102.095
		119.405	69.972		78.402
		94.399	76.818		85.369
		92.726	76.991		75.177
		67.607			64.221
		121.264			74.366
		90			123.085
		93.297			105.616
		83.743			77.285
		66.514			95.756
		95.759			77.435
		94.018			88.985
					85.167
					66.137
					66.801
					61.463
					90
					89.187
					72.53
					79.38
					74.555
					59.036
					71.857
					76.987
					111.888
					111.614
					90
					46.383
					123.69
					86.214
					103.983
					102.907
					65.298
					65.801
					88.603
					79.785
					60.546
					87.732
					83.29
					82.669
					90.964
					65.641
					46.839
					128.907
					67.352
					102.529

## Sheet: Fig. 4C2
	Inter-cristae spacing	Inner-to-outer membrane	Crista width
Control	5.32243	98.3506	9.268
Control	4.9761	61.2724	12.855
Control	4.76103	70.5046	8.004
Control	5.19607	72.2176	8.515
Control	6.75147	54.9661	6.13247
Control	6.00323	77.5217	5.235
Control	6.4098	78.9741	6.5296
Control	8.51683	90.5028	8.25557
Control	8.49023	62.8254	17.2949
Control	8.498	67.4714	16.2332
Control	10.214	71.5459	14.1397
Control	10.0125	86.9348	14.7381
Control	7.33727	174.473	13.6558
Control	8.19683	151.573	13.4642
Control	8.0367	120.74	12.81
Control	7.87957	124.603	13.6963
30 min nigericin	6.0214	74.6935	11.9389
30 min nigericin	6.20763	67.8501	12.3269
30 min nigericin	5.8354	60.3999	12.0964
30 min nigericin	6.56937	70.0621	9.82243
30 min nigericin	4.0688	20.4846	5.046
30 min nigericin	4.10737	16.615	9.509
30 min nigericin	3.84183	17.586	7.589
30 min nigericin	3.53623	16.9361	6.528
1 h nigericin	5.9084	13.129	6.16957
1 h nigericin	5.93453	11.7793	7.79817
1 h nigericin	6.1586	12.5063	5.4767
1 h nigericin	5.74217	12.9795	5.4938
1 h nigericin	6.60227	20.8659	14.7946
1 h nigericin	7.5013	29.1071	14.0959
1 h nigericin	8.58787	24.2751	13.1941
1 h nigericin	8.28743	19.2523	15.44

## Sheet: Fig. 5B
Z slice	Label	Area	Mean	Min	Max	Circ.	Feret	FeretX	FeretY	FeretAngle	MinFeret	AR	Round	Solidity	Mean Cyt.	Mean IMS	Cyt:IMS	Cyt:Gap
Z_85	TS_03_85.tif:cytosol_01	80	30920.8	19354	45967	1	10	576	256	0	10	1	1	0.952	31315	39274.7	0.797332	0.818906
	TS_03_85.tif:cytosol_02	80	32003.6	18515	42174	1	10	660	281	0	10	1	1	0.952
	TS_03_85.tif:cytosol_03	80	31020.4	21407	47036	1	10	544	366	0	10	1	1	0.952
	TS_03_85.tif:Intermembrane_space_01	80	40116.8	32154	51349	1	10	779	353	0	10	1	1	0.952
	TS_03_85.tif:Intermembrane_space_02	80	39605.6	32001	48594	1	10	836	276	0	10	1	1	0.952
	TS_03_85.tif:Intermembrane_space_03	80	38101.7	27675	49664	1	10	847	263	0	10	1	1	0.952
	TS_03_85.tif:gap_site_85	80	38240	27562	46308	1	10	757	417	0	10	1	1	0.952
Z_86	TS_03_86.tif:cytosol_01	80	30547.4	18505	44514	1	10	576	256	0	10	1	1	0.952	30959.7	39576.4	0.782277	0.82089
	TS_03_86.tif:cytosol_02	80	31885.9	17509	41050	1	10	660	281	0	10	1	1	0.952
	TS_03_86.tif:cytosol_03	80	30445.8	20013	44119	1	10	544	366	0	10	1	1	0.952
	TS_03_86.tif:Intermembrane_space_01	80	39921.5	31307	50151	1	10	779	353	0	10	1	1	0.952
	TS_03_86.tif:Intermembrane_space_02	80	39355.5	30431	50673	1	10	836	276	0	10	1	1	0.952
	TS_03_86.tif:Intermembrane_space_03	80	39452.2	28411	52098	1	10	789	337	0	10	1	1	0.952
	TS_03_86.tif:gap_site_86	80	37714.8	28218	47604	1	10	757	417	0	10	1	1	0.952
Z_87	TS_03_87.tif:cytosol_01	80	30192.5	15472	43505	1	10	576	256	0	10	1	1	0.952	30677.7	39400.7	0.778608	0.825558
	TS_03_87.tif:cytosol_02	80	31855.3	18873	42625	1	10	660	281	0	10	1	1	0.952
	TS_03_87.tif:cytosol_03	80	29985.2	19373	41639	1	10	544	366	0	10	1	1	0.952
	TS_03_87.tif:Intermembrane_space_01	80	39830.6	32496	51468	1	10	779	353	0	10	1	1	0.952
	TS_03_87.tif:Intermembrane_space_02	80	38846	29234	50224	1	10	836	276	0	10	1	1	0.952
	TS_03_87.tif:Intermembrane_space_03	80	39525.4	27933	52170	1	10	789	337	0	10	1	1	0.952
	TS_03_87.tif:gap_site_87	80	37159.9	29113	46997	1	10	757	417	0	10	1	1	0.952
Z_88	TS_03_88.tif:cytosol_01	80	29827.3	13241	43082	1	10	576	256	0	10	1	1	0.952	30461.9	39287.9	0.775352	0.809144
	TS_03_88.tif:cytosol_02	80	32010.8	21281	43268	1	10	660	281	0	10	1	1	0.952
	TS_03_88.tif:cytosol_03	80	29547.7	17192	39321	1	10	544	366	0	10	1	1	0.952
	TS_03_88.tif:Intermembrane_space_01	80	39920.6	32030	52085	1	10	779	353	0	10	1	1	0.952
	TS_03_88.tif:Intermembrane_space_02	80	38405.6	27712	52437	1	10	836	276	0	10	1	1	0.952
	TS_03_88.tif:Intermembrane_space_03	80	39537.4	27934	50208	1	10	789	337	0	10	1	1	0.952
	TS_03_88.tif:gap_site_88	80	37647.1	28341	50659	1	10	754	417	0	10	1	1	0.952
Z_89	TS_03_89.tif:cytosol_01	80	29596.5	13220	45153	1	10	576	256	0	10	1	1	0.952	30397.8	39226.5	0.77493	0.803423
	TS_03_89.tif:cytosol_02	80	32416.4	24360	44215	1	10	660	281	0	10	1	1	0.952
	TS_03_89.tif:cytosol_03	80	29180.4	18435	37952	1	10	544	366	0	10	1	1	0.952
	TS_03_89.tif:Intermembrane_space_01	80	40101.8	27603	52106	1	10	779	353	0	10	1	1	0.952
	TS_03_89.tif:Intermembrane_space_02	80	38015.5	27754	53976	1	10	836	276	0	10	1	1	0.952
	TS_03_89.tif:Intermembrane_space_03	80	39562.2	27790	49103	1	10	789	337	0	10	1	1	0.952
	TS_03_89.tif:gap_site_89	80	37835.4	27314	51391	1	10	754	417	0	10	1	1	0.952
Z_90	TS_03_90.tif:cytosol_01	80	29560.9	13996	45630	1	10	576	256	0	10	1	1	0.952	30542.3	39143.7	0.780261	0.82941
	TS_03_90.tif:cytosol_02	80	32892.5	26420	44656	1	10	660	281	0	10	1	1	0.952
	TS_03_90.tif:cytosol_03	80	29173.5	21910	39881	1	10	544	366	0	10	1	1	0.952
	TS_03_90.tif:Intermembrane_space_01	80	40210.2	23709	51648	1	10	779	353	0	10	1	1	0.952
	TS_03_90.tif:Intermembrane_space_02	80	37455.2	26934	53091	1	10	836	276	0	10	1	1	0.952
	TS_03_90.tif:Intermembrane_space_03	80	39765.7	29257	49262	1	10	789	337	0	10	1	1	0.952
	TS_03_90.tif:gap_site_90	80	36824.2	24819	49122	1	10	754	414	0	10	1	1	0.952
Z_91	TS_03_91.tif:cytosol_01	80	29671.5	14311	44269	1	10	576	256	0	10	1	1	0.952	30897.5	38983.1	0.792588	0.848664
	TS_03_91.tif:cytosol_02	80	33387.3	25208	43584	1	10	660	281	0	10	1	1	0.952
	TS_03_91.tif:cytosol_03	80	29633.9	20276	39181	1	10	544	366	0	10	1	1	0.952
	TS_03_91.tif:Intermembrane_space_01	80	40131.3	19580	50506	1	10	779	353	0	10	1	1	0.952
	TS_03_91.tif:Intermembrane_space_02	80	36780.5	26988	49727	1	10	836	276	0	10	1	1	0.952
	TS_03_91.tif:Intermembrane_space_03	80	40037.4	27631	50766	1	10	789	337	0	10	1	1	0.952
	TS_03_91.tif:gap_site_91	80	36407.3	23825	47923	1	10	754	414	0	10	1	1	0.952
Z_92	TS_03_92.tif:cytosol_01	80	29880.5	15614	42549	1	10	576	256	0	10	1	1	0.952	31306.1	38681.7	0.809325	0.874292
	TS_03_92.tif:cytosol_02	80	33893.4	24303	43662	1	10	660	281	0	10	1	1	0.952
	TS_03_92.tif:cytosol_03	80	30144.3	18860	43221	1	10	544	366	0	10	1	1	0.952
	TS_03_92.tif:Intermembrane_space_01	80	39840.5	14804	51704	1	10	779	353	0	10	1	1	0.952
	TS_03_92.tif:Intermembrane_space_02	80	36175.8	26419	48265	1	10	836	276	0	10	1	1	0.952
	TS_03_92.tif:Intermembrane_space_03	80	40028.8	26982	52187	1	10	789	337	0	10	1	1	0.952
	TS_03_92.tif:gap_site_92	80	35807.4	21752	47542	1	10	754	414	0	10	1	1	0.952
Z_93	TS_03_93.tif:cytosol_01	80	30085.4	17643	42490	1	10	576	256	0	10	1	1	0.952	31615.7	40310.1	0.784311	0.897668
	TS_03_93.tif:cytosol_02	80	34373.1	24357	45754	1	10	660	281	0	10	1	1	0.952
	TS_03_93.tif:cytosol_03	80	30388.5	15944	42920	1	10	544	366	0	10	1	1	0.952
	TS_03_93.tif:Intermembrane_space_01	80	42005.7	25400	53876	1	10	777	352	0	10	1	1	0.952
	TS_03_93.tif:Intermembrane_space_02	80	38324.1	22550	46226	1	10	823	287	0	10	1	1	0.952
	TS_03_93.tif:Intermembrane_space_03	80	40600.4	21265	51567	1	10	786	338	0	10	1	1	0.952
	TS_03_93.tif:gap_site_93	80	35219.8	18703	47293	1	10	754	414	0	10	1	1	0.952
Z_94	TS_03_94.tif:cytosol_01	80	30185.3	16465	43555	1	10	576	256	0	10	1	1	0.952	31827.2	40149.5	0.792715	0.997936
	TS_03_94.tif:cytosol_02	80	34806.2	25955	45742	1	10	660	281	0	10	1	1	0.952
	TS_03_94.tif:cytosol_03	80	30489.9	15540	40090	1	10	544	366	0	10	1	1	0.952
	TS_03_94.tif:Intermembrane_space_01	80	43337.2	31242	55203	1	10	783	342	0	10	1	1	0.952
	TS_03_94.tif:Intermembrane_space_02	80	38349.5	29590	46718	1	10	823	288	0	10	1	1	0.952
	TS_03_94.tif:Intermembrane_space_03	80	38761.9	32350	46355	1	10	840	267	0	10	1	1	0.952
	TS_03_94.tif:gap_site	80	31893	22055	41164	1	10	748	409	0	10	1	1	0.952
Z_95	TS_03_95.tif:cytosol_01	80	30228.6	15786	42750	1	10	576	256	0	10	1	1	0.952	31976.2	40063.4	0.798139	1.01761
	TS_03_95.tif:cytosol_02	80	35061.5	28243	46922	1	10	660	281	0	10	1	1	0.952
	TS_03_95.tif:cytosol_03	80	30638.4	17125	37141	1	10	544	366	0	10	1	1	0.952
	TS_03_95.tif:Intermembrane_space_01	80	43535.8	31731	57081	1	10	783	342	0	10	1	1	0.952
	TS_03_95.tif:Intermembrane_space_02	80	37834.6	28656	45774	1	10	823	288	0	10	1	1	0.952
	TS_03_95.tif:Intermembrane_space_03	80	38819.9	32771	48000	1	10	840	267	0	10	1	1	0.952
	TS_03_95.tif:gap_site_95	80	31422.7	23706	38801	1	10	748	403	0	10	1	1	0.952
Z_96	TS_03_96.tif:cytosol_01	80	30316	17853	42559	1	10	576	256	0	10	1	1	0.952	32076.4	39755.3	0.806845	1.01088
	TS_03_96.tif:cytosol_02	80	35005.6	28880	45735	1	10	660	281	0	10	1	1	0.952
	TS_03_96.tif:cytosol_03	80	30907.6	19167	38291	1	10	544	366	0	10	1	1	0.952
	TS_03_96.tif:Intermembrane_space_01	80	43406.1	32025	57857	1	10	783	342	0	10	1	1	0.952
	TS_03_96.tif:Intermembrane_space_02	80	37440.5	25170	46403	1	10	823	288	0	10	1	1	0.952
	TS_03_96.tif:Intermembrane_space_03	80	38419.3	30394	47990	1	10	840	267	0	10	1	1	0.952
	TS_03_96.tif:gap_site_96	80	31731.2	23959	38064	1	10	748	403	0	10	1	1	0.952
Z_97	TS_03_97.tif:cytosol_01	80	30499.6	19860	42149	1	10	576	256	0	10	1	1	0.952	32139.7	40281.3	0.797882	1.00038
	TS_03_97.tif:cytosol_02	80	34711.8	25314	45340	1	10	660	281	0	10	1	1	0.952
	TS_03_97.tif:cytosol_03	80	31207.8	22527	39221	1	10	544	366	0	10	1	1	0.952
	TS_03_97.tif:Intermembrane_space_01	80	41576.4	23394	56129	1	10	772	362	0	10	1	1	0.952
	TS_03_97.tif:Intermembrane_space_03	80	38821.7	27629	48152	1	10	839	266	0	10	1	1	0.952
	TS_03_97.tif:Intermembrane_space_02	80	40445.9	27837	51295	1	10	828	279	0	10	1	1	0.952
	TS_03_97.tif:gap_site_97	80	32127.7	23246	39688	1	10	748	403	0	10	1	1	0.952
Z_98	TS_98.tif:cytosol_01	80	33045.8	22192	44148	1	10	579	250	0	10	1	1	0.952	32917.8	40098.7	0.820921	1.00567
	TS_98.tif:cytosol_02	80	34342.3	22995	45300	1	10	660	281	0	10	1	1	0.952
	TS_98.tif:cytosol_03	80	31365.5	20265	40163	1	10	544	366	0	10	1	1	0.952
	TS_98.tif:Intermembrane_space_01	80	41569.1	23588	54864	1	10	772	362	0	10	1	1	0.952
	TS_98.tif:Intermembrane_space_03	80	38367.9	27449	49263	1	10	839	266	0	10	1	1	0.952
	TS_98.tif:Intermembrane_space_02	80	40359.1	31487	49780	1	10	828	279	0	10	1	1	0.952
	TS_98.tif:gap_site_98	80	32732.3	24322	42904	1	10	748	403	0	10	1	1	0.952
Z_99	TS_03_99.tif:cytosol_01	80	33080	23290	43868	1	10	579	250	0	10	1	1	0.952	32789.9	39926.3	0.82126	0.967643
	TS_03_99.tif:cytosol_02	80	33911.7	21651	43055	1	10	660	281	0	10	1	1	0.952
	TS_03_99.tif:cytosol_03	80	31378	17558	40770	1	10	544	366	0	10	1	1	0.952
	TS_03_99.tif:Intermembrane_space_01	80	41673.2	27096	53653	1	10	772	362	0	10	1	1	0.952
	TS_03_99.tif:Intermembrane_space_03	80	37800.4	26752	50960	1	10	839	266	0	10	1	1	0.952
	TS_03_99.tif:Intermembrane_space_02	80	40305.3	32198	47764	1	10	828	279	0	10	1	1	0.952
	TS_03_99.tif:gap_site_99	80	33886.3	22037	42033	1	10	748	404	0	10	1	1	0.952
Z_100	TS_03_100.tif:cytosol_01	80	33043.7	22631	43567	1	10	579	250	0	10	1	1	0.952	32636.3	41027.5	0.795473	0.974272
	TS_03_100.tif:cytosol_02	80	33376.2	21613	43034	1	10	660	281	0	10	1	1	0.952
	TS_03_100.tif:cytosol_03	80	31489	16909	41068	1	10	544	366	0	10	1	1	0.952
	TS_03_100.tif:Intermembrane_space_01	80	41929.6	32181	53220	1	10	772	362	0	10	1	1	0.952
	TS_03_100.tif:Intermembrane_space_03	80	40944.1	29365	50883	1	10	833	271	0	10	1	1	0.952
	TS_03_100.tif:Intermembrane_space_02	80	40208.9	31817	50565	1	10	828	279	0	10	1	1	0.952
	TS_03_100.tif:gap_site_100	80	33498.2	24929	39747	1	10	750	419	0	10	1	1	0.952
Z_101	TS_03_101.tif:cytosol_01	80	32848.1	20440	43547	1	10	579	250	0	10	1	1	0.952	32488.3	41190.3	0.788739	0.892733
	TS_03_101.tif:cytosol_02	80	32793.8	23510	40434	1	10	660	281	0	10	1	1	0.952
	TS_03_101.tif:cytosol_03	80	31823.1	18891	41200	1	10	544	366	0	10	1	1	0.952
	TS_03_101.tif:Intermembrane_space_01	80	42152.2	31521	53552	1	10	772	362	0	10	1	1	0.952
	TS_03_101.tif:Intermembrane_space_03	80	41291.5	28573	52148	1	10	833	271	0	10	1	1	0.952
	TS_03_101.tif:Intermembrane_space_02	80	40127	31079	52881	1	10	828	279	0	10	1	1	0.952
	TS_03_101.tif:gap_site_101	80	36392	24701	49746	1	10	747	416	0	10	1	1	0.952
Z_102	TS_03_102.tif:cytosol_01	80	32517.7	20591	42897	1	10	579	250	0	10	1	1	0.952	32297.7	41278.9	0.782426	0.862752
	TS_03_102.tif:cytosol_02	80	32140.5	26487	38360	1	10	660	281	0	10	1	1	0.952
	TS_03_102.tif:cytosol_03	80	32234.9	21316	40684	1	10	544	366	0	10	1	1	0.952
	TS_03_102.tif:Intermembrane_space_01	80	42239.9	30278	56023	1	10	772	362	0	10	1	1	0.952
	TS_03_102.tif:Intermembrane_space_03	80	41483.8	28040	51884	1	10	833	271	0	10	1	1	0.952
	TS_03_102.tif:Intermembrane_space_02	80	40113.1	28513	53644	1	10	828	279	0	10	1	1	0.952
	TS_03_102.tif:gap_site_102	80	37435.7	25160	47462	1	10	745	425	0	10	1	1	0.952
Z_103	TS_03_103.tif:cytosol_01	80	32249	23518	44017	1	10	579	250	0	10	1	1	0.952	32124.7	41314.2	0.77757	0.846034
	TS_03_103.tif:cytosol_02	80	31437	26889	36221	1	10	660	281	0	10	1	1	0.952
	TS_03_103.tif:cytosol_03	80	32687.9	23372	41722	1	10	544	366	0	10	1	1	0.952
	TS_03_103.tif:Intermembrane_space_01	80	42210.9	30584	59406	1	10	772	362	0	10	1	1	0.952
	TS_03_103.tif:Intermembrane_space_03	80	41563.6	25480	52708	1	10	833	271	0	10	1	1	0.952
	TS_03_103.tif:Intermembrane_space_02	80	40168	28290	54743	1	10	828	279	0	10	1	1	0.952
	TS_03_103.tif:gap_site_103	80	37970.9	24361	49386	1	10	745	425	0	10	1	1	0.952
Z_104	TS_03_104.tif:cytosol_01	80	32276.2	23136	43396	1	10	579	250	0	10	1	1	0.952	32112.6	39741.6	0.808035	0.831975
	TS_03_104.tif:cytosol_02	80	30827.8	25158	39599	1	10	660	281	0	10	1	1	0.952
	TS_03_104.tif:cytosol_03	80	33233.7	25082	42093	1	10	544	366	0	10	1	1	0.952
	TS_03_104.tif:Intermembrane_space_01	80	42092.9	31477	59998	1	10	772	362	0	10	1	1	0.952
	TS_03_104.tif:Intermembrane_space_03-1	80	41447	30680	52331	1	10	833	270	0	10	1	1	0.952
	TS_03_104.tif:Intermembrane_space_02-1	80	35684.8	28374	48058	1	10	824	282	0	10	1	1	0.952
	TS_03_104.tif:gap_site_104	80	38598	23971	49985	1	10	745	425	0	10	1	1	0.952
Z_105	TS_03_105.tif:cytosol_01	80	32682.1	22183	45442	1	10	579	250	0	10	1	1	0.952	32252	39692.4	0.812549	0.820759
	TS_03_105.tif:cytosol_02	80	30381.8	23179	42450	1	10	660	281	0	10	1	1	0.952
	TS_03_105.tif:cytosol_03	80	33692.1	23499	42682	1	10	544	366	0	10	1	1	0.952
	TS_03_105.tif:Intermembrane_space_01	80	41897.7	30896	59678	1	10	772	362	0	10	1	1	0.952
	TS_03_105.tif:Intermembrane_space_03-1	80	41308.9	31046	49808	1	10	833	270	0	10	1	1	0.952
	TS_03_105.tif:Intermembrane_space_02-1	80	35870.7	26620	49498	1	10	824	282	0	10	1	1	0.952
	TS_03_105.tif:gap_site_105	80	39295.4	25038	49851	1	10	745	425	0	10	1	1	0.952
